# Supplementary material for: Consensus recommendations for an integrated diagnostic approach to peripheral nerve sheath tumors arising in the setting of Neurofibromatosis Type 1
Source: Neuro Oncol. 2024 Nov 6;27(3):616–24. doi: 10.1093/neuonc/noae235 (PMC11889724; doi:10.1093/neuonc/noae235)
Supplement: noae235_suppl_Supplementary_Table [file noae235_suppl_supplementary_table.xlsx]

## Sheet: Sheet1
Supplementary Table 1. Names and affiliations of Symposium on Atypical Neurofibroma: State of the Science members.
Name	Working Group	Affiliation
Shivani Ahlawat	Imaging	Johns Hopkins University
Srivandana Akshintala	Clinical/Surgical	National Institutes of Health
Kimberly Amrami	Imaging	Mayo Clinic
Annette Bakker	Translational/Pre-Clinical	Children's Tumor Foundation
Allan Belzberg	Clinical/Surgical	Johns Hopkins University
Jaishri Blakeley	Clinical/Surgical	Johns Hopkins University
Miriam Bredella	Imaging	New York University
Prashant Chittiboina	Clinical/Surgical	National Institutes of Health
Wade Clapp	Translational/Pre-Clinical	Indiana University
Heike Daldrup-Link	Imaging	Stanford University
Thomas De Raedt	Translational/Pre-Clinical	Children's Hospital of Philadelphia
Carina Dehner	Pathology	Indiana University
Eva Dombi	Imaging	National Institutes of Health
Garrett Draper	Translational/Pre-Clinical	University of Minnesota
Laura Fayad	Imaging	Johns Hopkins University
Rosalie Ferner	Clinical/Surgical	Guy's and St Thomas' Hospital
Michael J. Fisher	Clinical/Surgical	Children's Hospital of Philadelphia
David H. Gutmann	Translational/Pre-Clinical	Washington University in St Louis
Andrea Gross	Clinical/Surgical	National Institutes of Health
Kristina Hawk	Imaging	Stanford University
Angela Hirbe	Clinical/Surgical	Washington University in St Louis
Fabian Johnston	Clinical/Surgical	Johns Hopkins University
Aerang Kim	Clinical/Surgical	Children's National Hospital
Bruce Korf	Clinical/Surgical	University of Alabama at Birmingham
David Largaespada	Translational/Pre-Clinical	University of Minnesota
Alexander Lazar	Pathology	The University of Texas MD Anderson Cancer Center
Lu Le	Translational/Pre-Clinical	University of Virginia
Eric Legius	Translational/Pre-Clinical	KU Leuven
Adam Levin	Clinical/Surgical	Johns Hopkins University
Calixto-Hope G. Lucas	Pathology	Johns Hopkins University
Ina Ly	Imaging	Massachusetts General Hospital
Markku Miettinen	Pathology	National Institutes of Health
David Miller	Translational/Pre-Clinical	Boston Children's Hospital
Carol Morris	Clinical/Surgical	Memorial Sloan Kettering Cancer Center
Mark Murphey	Imaging	Uniformed Services University of the Health Sciences
Luis Parada	Translational/Pre-Clinical	Memorial Sloan Kettering Cancer Center
Melike Pekmezci	Pathology	University of California, San Francisco
Arie Perry	Pathology	University of California, San Francisco
Christine Pratilas	Clinical/Surgical	Johns Hopkins University
Martha Quezado	Pathology	National Institutes of Health
Marcus Ratley	Clinical/Surgical	Neurofibromatosis Therapeutic Acceleration Program
Nancy Ratner	Translational/Pre-Clinical	Cincinnati Children's Hospital
Steven Rhodes	Translational/Pre-Clinical	Indiana University
Inka Ristow	Imaging	University Medical Center Hamburg-Eppendorf
Fausto Rodriguez	Pathology	University of California, Los Angeles
Carlos Romo	Clinical/Surgical	Johns Hopkins University
Eduard Serra Arenas	Translational/Pre-Clinical	Germans Trias i Pujol Research Institute
Steven Sheard	Clinical/Surgical	Neurofibromatosis Therapeutic Acceleration Program
John Shern	Translational/Pre-Clinical	National Institutes of Health
Benjamin Siegel	Clinical/Surgical	Children's National Hospital
Anat Stemmer-Rachamimov	Pathology	Massachusetts General Hospital
Taylor Sundby	Translational/Pre-Clinical	National Institutes of Health
Jeffrey Szymanski	Translational/Pre-Clinical	Washington University in St Louis
Harish Vasudevan	Translational/Pre-Clinical	University of California, San Francisco
David Viskochil	Clinical/Surgical	University of Utah
Brian D. Weiss	Clinical/Surgical	Indiana University
Lennart Well	Imaging	University Medical Center Hamburg-Eppendorf
Brigitte Widemann	Clinical/Surgical	National Institutes of Health
